# Supplementary material for: Defined Intestinal Regions Are Drained by Specific Lymph Nodes That Mount Distinct Th1 and Th2 Responses Against Schistosoma mansoni Eggs
Source: Front Immunol. 2020 Oct 23;11:592325. doi: 10.3389/fimmu.2020.592325 (PMC7644866; doi:10.3389/fimmu.2020.592325)
Supplement: Supplementary file 1 [file DataSheet_1.zip]

Archive with 2 entries (2 files):
- Supplementary video 1.avi
- __MACOSX/._Supplementary video 1.avi
